# Supplementary material for: Phosphoinositides: Regulators of Nervous System Function in Health and Disease
Source: Front Mol Neurosci. 2019 Aug 23;12:208. doi: 10.3389/fnmol.2019.00208 (PMC6716428; doi:10.3389/fnmol.2019.00208)
Supplement: Supplementary file 1 [file Table_1.XLSX]

## Sheet: Sheet1
Supplemental Table 1: Kinases and phophatases involved in PI signaling and their mouse knockout models			Mouse Genome Informatics (http://www.informatics.jax.org/marker)
	Human Gene Name	Description	Mouse ortholog	Mouse allelic composition	Phenotype related to nervous system	Reference (Pubmed ID)
Kinases
	PIK3CA	Phosphatidylinositol-4,5-Bisphosphate 3-Kinase Catalytic Subunit Alpha	Pik3ca
	PIK3CB	Phosphatidylinositol-4,5-Bisphosphate 3-Kinase Catalytic Subunit Beta	Pik3cb
	PIK3CD	Phosphatidylinositol-4,5-Bisphosphate 3-Kinase Catalytic Subunit Delta	Pik3cd
	PIK3CG	Phosphatidylinositol-4,5-Bisphosphate 3-Kinase Catalytic Subunit Gamma	Pik3cg
	PIK3C2A	Phosphatidylinositol-4-Phosphate 3-Kinase Catalytic Subunit Type 2 Alpha	Pik3c2a
	PIK3C2B	Phosphatidylinositol-4-Phosphate 3-Kinase Catalytic Subunit Type 2 Beta	Pik3c2b
	PIK3C2G	Phosphatidylinositol-4-Phosphate 3-Kinase Catalytic Subunit Type 2 Gamma	Pik3c2g
	PIK3C3 (VPS34)	Phosphatidylinositol 3-Kinase Catalytic Subunit Type 3	Pik3c3	Aviltm2(cre)Fawa/Avil+ Pik3c3tm1Fawa/Pik3c3tm1Fawa	Increased neuron apoptosis; abnormal sensory neuron morphology; neurodegeneration (degeneration of mature sensory neurons specially myelinated axons); impaired coordination, abnormal posture, hindlimb paralysis	20439739
	PI4K2A	Phosphatidylinositol 4-Kinase Type 2 Alpha	Pi4k2a	Pi4k2aGt(AK0094)Wtsi/Pi4k2aGt(AK0094)Wtsi	Decreased Purkinje cell number; gliosis; abnormal axon morphology; progressive neurological disease characterized by tremors, limb weakness and abnormal gait	19581584
	PI4K2B	Phosphatidylinositol 4-Kinase Type 2 Beta	Pi4k2b
	PIK4CA/PI4KA	Phosphatidylinositol 4-Kinase Alpha	Pi4ka
	PIK4CB/PI4KB	Phosphatidylinositol 4-Kinase Beta	Pi4kb
	PIP5K1A	Phosphatidylinositol-4-Phosphate 5-Kinase Type 1 Alpha	Pip5k1a
	PIP5K1B	Phosphatidylinositol-4-Phosphate 5-Kinase Type 1 Beta	Pip5k1b
	1) PIP5K1C	Phosphatidylinositol-4-Phosphate 5-Kinase Type 1 Gamma	Pip5k1c	Pip5k1cGt(XD096)Byg/Pip5k1cGt(XD096)Byg	Abnormal neuronal migration and embryonic neuroepithelium morphology; incomplete rostral neuropore closure and neural closure defect; exencephaly; abnormal spinal cord morphology	17609388
	2) PIP5K1C	Phosphatidylinositol-4-Phosphate 5-Kinase Type 1 Gamma	Pip5k1c	Pip5k1ctm1.2Ref/Pip5k1ctm1.2Ref, Pip5k1ctm2.1Ref/Pip5k1ctm2.1Ref	Abnormal synaptic vesicle recycling; decreased startle reflex	22976293
	3) PIP5K1C	Phosphatidylinositol-4-Phosphate 5-Kinase Type 1 Gamma	Pip5k1c	Pip5k1ctm1Pdc/Pip5k1ctm1Pdc	Impaired synaptic plasticity; delayed endocytosis and slower recycling kinetics; abnormal synaptic transmission	15386003
	4) PIP5K1C	Phosphatidylinositol-4-Phosphate 5-Kinase Type 1 Gamma	Pip5k1c	Pip5k1ctm1Pdc/Pip5k1c+	Abnormal glutamate-mediated receptor currents	15386003
	PIP5K3/PIKFYVE	Phosphoinositide Kinase, FYVE-Type Zinc Finger Containing	Pikfyve	PikfyveGt(AT0926)Wtsi/PikfyveGt(AT0926)Wtsi	Abnormal brain morphology with decreased brain weight; vacuolation in brain regions; impaired mobility	23047693
	PIP4K2A	Phosphatidylinositol-5-Phosphate 4-Kinase Type 2 Alpha	Pip4k2a
	PIP4K2B	Phosphatidylinositol-5-Phosphate 4-Kinase Type 2 Beta	Pip4k2b
	PIP4K2C	Phosphatidylinositol-5-Phosphate 4-Kinase Type 2 Gamma	Pip4k2c
Phosphatases
PI3-phosphatases
	PTEN	Phosphatase And Tensin Homolog	Pten	Ptentm1.1Hwu/Ptentm1.1Hwu	Open and wavy neural tube	16818619
	PTEN	Phosphatase And Tensin Homolog	Pten	Ptentm1.1Jaes/Ptentm1.1Jaes, Tg(Pten)1Srn/0	Abnormal CNS synaptic transmission	26780512
	PTEN	Phosphatase And Tensin Homolog	Pten	Ptentm1Engc/Ptentm1Engc	Thicker and enlarged cell bodies in microglia; megalencephaly; abnormal cerebral hemisphere morphology; enlarged cerebellum; increased astrocyte and oligodendrocyte number; impaired balance	24470394
	PTEN	Phosphatase And Tensin Homolog	Pten	Ptentm1Mak/Pten+	Kinked and open neural tube along the length of the embryo	15492213
	PTEN	Phosphatase And Tensin Homolog	Pten	Ptentm1Rps/Pten+	Increased brain weight; decreased prepulse inhibition	19208814
	PTEN	Phosphatase And Tensin Homolog	Pten	Ptentm1Hwu/Ptentm1Hwu Tg(Gfap-cre)77.6Mvs/0	Abnormal neuron differentiation and increased neuronal precursor cell number; altered response to CNS ischemic injury; abnormal olfactory bulb morphology; abnormal postnatal subventricular zone morphology	19211894
	PTEN	Phosphatase And Tensin Homolog	Pten	Ptentm1Hwu/Ptentm1Hwu Tg(Nes-cre)1Atp/0	Abnormal brain morphology; increased brain size; increased neuronal precursor cell number	11691952
	PTEN	Phosphatase And Tensin Homolog	Pten	Ptentm1Hwu/Ptentm1Hwu Tg(GFAP-cre)25Mes/0	abnormal cerebellum development and cerebellar Purkinje cell layer; increased brain size; abnormal Bergmann glial cell differentiation	15944184
	PTEN	Phosphatase And Tensin Homolog	Pten	Ptentm1Hwu/Ptentm1Hwu Cnptm1(cre)Kan/Cnp+	Increased brain size; abnormal brain white matter morphology; abnormal oligodendrocyte, Schwann cell, myelin sheath, sciatic nerve morphology; hypermyelination	20592216
	PTEN	Phosphatase And Tensin Homolog	Pten	Ptentm1Hwu/Ptentm1Hwu Tg(Plp1-cre/ERT2)1Ueli/0	Abnormal brain white matter,myelin sheath, optic nerve morphology; hypermyelination	20592216
	PTEN	Phosphatase And Tensin Homolog	Pten	Ptentm1Hwu/Ptentm1Hwu Slc6a3tm1.1(cre)Bkmn/Slc6a3+	Abnormal midbrain, striatum, dopaminergic neuron morphology; neuron hypertrophy; increased dopamine level	19750226
	PTEN	Phosphatase And Tensin Homolog	Pten	Ptentm1Hwu/Ptentm1Hwu Tg(Tyr-cre)1Lru/0	Abnormal enteric nervous system morphology	19884655
	PTEN	Phosphatase And Tensin Homolog	Pten	Ptentm1Hwu/Ptentm1Hwu Tg(Camk2a-cre)T50Stl/0 Tg(Thy1-EGFP)MJrs/0	Increased brain size; abnormal dendrite morphology	19151711
	PTEN	Phosphatase And Tensin Homolog	Pten	Ptentm1Mro/Ptentm1Mro Tg(En2-cre)22Alj/0, Ptentm1Mro/Ptentm1Mro Tg(Pcp2-cre)756Mro/0	Abnormal neuronal migration; abnormal cerebellum morphology; Purkinje cell degeneration; ataxia; imbalance; hypoactivity	12091320
	PTEN	Phosphatase And Tensin Homolog	Pten	Ptentm2.1Ppp/Ptentm2.1Ppp	Abnormal dendrite morphology; abnormal synaptic transmission; mouse model for autism spectrum disorder	22302806
	PTEN	Phosphatase And Tensin Homolog	Pten	Ptentm2.1Ppp/Ptentm2.1Ppp Tg(Dhh-cre)1Mejr/0	Increased neurofibrosarcoma incidence; abnormal trigeminal and sciatic nerve morphology	23319880
	PTEN	Phosphatase And Tensin Homolog	Pten	Ptentm2Mak/Ptentm2Mak Tg(Gfap-cre)1Sbk/0	Seizures; hydrocephaly; increased brain size; abnormal hippocampus and cerebellum morphology; gliosis; neuron hypertrophy; ataxia; lethargy	19470613, 11726926
	PTEN	Phosphatase And Tensin Homolog	Pten	Ptentm2Mak/Ptentm2Mak	Abnormal astrocyte physiology	21896734
	PTEN	Phosphatase And Tensin Homolog	Pten	Ptentm2Mak/Ptentm2Mak Tg(Eno2-cre)39Jme/0	Sporadic seizures; increased brain weight; abnormal hippocampus and dendrite morphology; thickened cerebral cortex; abnormal innervation; abnormal synaptic vesicle number; ectopic neuron; neuron hypertrophy; reduced sensorimotor gating; abnormal behaviour; mouse model for macrocephaly-autism syndrome	16675393
	PTEN	Phosphatase And Tensin Homolog	Pten	Ptentm2Mak/Ptentm2Mak Tg(Nes-cre/ERT2,-ALPP)1Sbk/0	Hydrocephaly; increased brain size; abnormal cerebellum morphology; Ataxia, lethargy; seizures; mouse model for Cowden syndrome	27815386
	TPTE2	Transmembrane Phosphoinositide 3-Phosphatase And Tensin Homolog 2	Tpte
	MTM1	Myotubularin 1	Mtm1
	MTMR1	Myotubularin Related Protein 1	Mtmr1
	MTMR2	Myotubularin Related Protein 2	Mtmr2	Mtmr2tm1.1Abol/Mtmr2tm1.1Abol	Abnormal sciatic nerve morphology; occasional degeneration of axons of sciatic nerves; abnormal myelination; abnormal nerve conduction; mild tremors; mouse model for Charcot-Marie-Tooth disease type 4B1	15557122
	MTMR2	Myotubularin Related Protein 2	Mtmr2	Mtmr2tm1Ueli/Mtmr2tm1Ueli	Abnormal myelination with myelin infoldings and outfoldings; mouse model for Charcot-Marie-Tooth disease type 4B1	16249189
	MTMR2	Myotubularin Related Protein 2	Mtmr2	Mtmr2tm1Abol/Mtmr2tm1Abol Tg(Mpz-cre)26Mes/0	Abnormal myelination and sciatic nerve morphology	15557122
	MTMR3	Myotubularin Related Protein 3	Mtmr3
	MTMR4	Myotubularin Related Protein 4	Mtmr4
	MTMR5/SBF1	SET Binding Factor 1	Sbf1
	MTMR6	Myotubularin Related Protein 6	Mtmr6
	MTMR7	Myotubularin Related Protein 7	Mtmr7
	MTMR14	Myotubularin Related Protein 14	Mtmr14
PI4-phosphatases
	INPP4A	Inositol Polyphosphate-4-Phosphatase Type I A	Inpp4a	Inpp4atm1Tsak/Inpp4atm1Tsak	Gliosis and neurodegeneration in the striatum; abnormal involuntary movement; abnormal posture; akinesia; dystonia; abnormal locomotor coordination	20463662
	INPP4A	Inositol Polyphosphate-4-Phosphatase Type I A	Inpp4a	Inpp4awbl/Inpp4awbl	Thin external granule cell layer; hippocampal neuron degeneration; Purkinje cell degeneration; small cerebellum; ataxia	11683991
	INPP4A	Inositol Polyphosphate-4-Phosphatase Type I A	Inpp4a	Inpp4atm1Tsak/Inpp4awbl	Neurodegeneration; abnormal involuntary movement	20463662
	INPP4B	Inositol Polyphosphate-4-Phosphatase Type II B	Inpp4b
	TMEM55A/PIP4P2	Phosphatidylinositol-4,5-Bisphosphate 4-Phosphatase 2	Pip4p2
	TMEM55B/PIP4P1	Phosphatidylinositol-4,5-Bisphosphate 4-Phosphatase 1	Pip4p1
	SACM1L/SAC1	SAC1 Like Phosphatidylinositide Phosphatase	Sacm1l
PI5-phosphatases
	SYNJ1	Synaptojanin 1	Synj1	Synj1tm1Pdc/Synj1tm1Pdc	Convulsive seizures; increased synaptic depression; ataxia; weakness; convulsive seizures	10535736
	SYNJ2	Synaptojanin 2	Synj2	Synj2mozart/Synj2mozart	Cochlear ganglion degeneration	21423608
	OCRL	OCRL Inositol Polyphosphate-5-Phosphatase	Ocrl
	INPP5B	Inositol Polyphosphate-5-Phosphatase B	Inpp5b
	INPP5J	Inositol Polyphosphate-5-Phosphatase J	Inpp5j
	INPP5K/SKIP	Inositol Polyphosphate-5-Phosphatase K	Inpp5k
	INPP5D/SHIP1	Inositol Polyphosphate-5-Phosphatase D	Inpp5d
	INPPL1/SHIP2	Inositol Polyphosphate Phosphatase Like 1	Inppl1
	INPP5E	Inositol Polyphosphate-5-Phosphatase E	Inpp5e	Inpp5em1Tc/Inpp5em1Tc	Abnormal neural tube morphology; exencephaly	22384391
	INPP5E	Inositol Polyphosphate-5-Phosphatase E	Inpp5e	Inpp5etm1.2Ssch/Inpp5etm1.2Ssch	Exencephaly; anencephaly	19668215
	INPP5F/SAC2	Inositol Polyphosphate-5-Phosphatase F	Inpp5f
	FIG4	FIG4 Phosphoinositide 5-Phosphatase	Fig4	Fig4plt1/Fig4plt1	Abnormal motor neuron and sciatic nerve morphology; astrocytosis; neuron degeneration; spongiform encephalopathy; reduced sciatic nerve myelination; abnormal action potential; abnormal motor capabilities/coordination/movement	22581779; 17572665
	FIG4	FIG4 Phosphoinositide 5-Phosphatase	Fig4	Fig4plt1/Fig4plt1 Tg(ACTB-Fig4*I41T)705Mm/0; Fig4plt1/Fig4plt1 Tg(ACTB-Fig4*I41T)721Mm/0	Hydrocephaly and enlarged lateral ventricles; astrocytosis; degeneration of cerebellar nuclei; spongiform encephalopathy; decreased nerve conduction velocity; mouse model for Charcot-Marie-Tooth disease type 4J	21655088
	FIG4	FIG4 Phosphoinositide 5-Phosphatase	Fig4	Fig4plt1/Fig4plt1 Tg(GFAP-Fig4)#Mm/?	Spongiform encephalopathy; demyelination	22581779
	FIG4	FIG4 Phosphoinositide 5-Phosphatase	Fig4	Fig4tm1.1Mm/Fig4tm1.1Mm Tg(Syn1-cre)671Jxm/?	Spongiform encephalopathy; abnormal motor capabilities/coordination/movement	22581779
Phospholipases
Phospholipase C
	PLCB1	Phospholipase C Beta 1	Plcb1	Plcb1Tg(LGB)56Mbal/Plcb1Tg(LGB)56Mbal	Abnormal brain size	15474310
	PLCB1	Phospholipase C Beta 1	Plcb1	Plcb1tm1Hssh/Plcb1tm1Hssh	Increased susceptibility to pharmacologically induced seizures; loss of hippocampal neurons; Abnormal excitatory postsynaptic currents; decreased prepulse inhibition; abnormal spatial learning; decreased startle reflex; hyperactivity; mouse models of Alzheimer's disease and schizophrenia	17667964; 20392936; 9305844
	PLCB2	Phospholipase C Beta 2	Plcb2	Plcb2tm1Dwu/Plcb2tm1Dwu	Abnormal vomeronasal sensory neuron physiology; abnormal sensory capabilities/reflexes/nociception	26046438
	PLCB3	Phospholipase C Beta 3	Plcb3
	PLCB4	Phospholipase C Beta 4	Plcb4	Plcb4tm1Dwu/Plcb4tm1Dwu	Abnormal Purkinje cell innervation	9861037
	PLCB4	Phospholipase C Beta 4	Plcb4	Plcb4tm1Hssh/Plcb4tm1Hssh	Abnormal cerebellar foliation; abnormal synaptic transmission	9305844
	PLCB4	Phospholipase C Beta 4	Plcb4	Plcb4tm1Tyo/Plcb4tm1Tyo	Reduced metabotropic glutamate receptor 1-mediated calcium response; reduced long term depression of Purkinje cells	11551922
	PLCG1	Phospholipase C Gamma 1	Plcg1
	PLCG2	Phospholipase C Gamma 2	Plcg2
	PLCD1	Phospholipase C Delta 1	Plcd1
	PLCD3	Phospholipase C Delta 3	Plcd3
	PLCD4	Phospholipase C Delta 4	Plcd4
	PLCZ1	Phospholipase C Zeta 1	Plcz1
	PLCE1	Phospholipase C Epsilon 1	Plce1
PI transfer proteins
	PITPNA	Phosphatidylinositol Transfer Protein Alpha	Pitpna	PitpnaGt(OST1152)Lex/PitpnaGt(OST1152)Lex, Pitpnatm1Vab/Pitpnatm1Vab	Abnormal morphology of different parts of brain; aponecrotic spinocerebellar disease characterized by reactive gliosis of cerebellum and brainstem; demyelination; seizures; tremors; ataxia	12788952
	PITPNA	Phosphatidylinositol Transfer Protein Alpha	Pitpna	Pitpnavb/Pitpnavb	Abnormal neuron morphology and neuron degeneration; abnormal cerebellum and spinal cord morphology; tremors; abnormal motor coordination/balance	14517553; 7139332; 9182797
	PITPNB	Phosphatidylinositol Transfer Protein Beta	Pitpnb
	PITPNM1	Phosphatidylinositol Transfer Protein Membrane Associated 1	Pitpnm1
	PITPNM2	Phosphatidylinositol Transfer Protein Membrane Associated 2	Pitpnm2
	PITPNM3	PITPNM Family Member 3	Pitpnm3
	PITPNC1	Phosphatidylinositol Transfer Protein Cytoplasmic 1	Pitpnc1
